# Supplementary material for: Health Impact and Risk Factors Affecting South and Southeast Asian Women Following Natural Disasters: A Systematic Review
Source: Int J Environ Res Public Health. 2021 Oct 21;18(21):11068. doi: 10.3390/ijerph182111068 (PMC8611646; doi:10.3390/ijerph182111068)
Supplement: Supplementary file 1 [file ijerph-18-11068-s001.zip]

Archive with 2 entries (2 files):
- Table S1.pdf
- Tables S2 and S3.pdf
